# Supplementary material for: The RNA-binding protein QKI governs a muscle-specific alternative splicing program that shapes the contractile function of cardiomyocytes
Source: Cardiovasc Res. 2023 Jan 11;119(5):1161–74. doi: 10.1093/cvr/cvad007 (PMC10202634; doi:10.1093/cvr/cvad007)
Supplement: cvad007_Supplementary_Data [file cvad007_supplementary_data.zip]

Archive with 10 entries (10 files):
- CVR-2022-0586R2 - Supplemental methods.docx
- Figure S1.tif
- Figure S2.tif
- Figure S3.tif
- Figure S4.tif
- Figure S5.tif
- Figure S6.tif
- Figure S7.tif
- Figure S8.tif
- Figure S9.tif
